# Supplementary material for: Aptamer Trimode Biosensor for Trace Glyphosate Based on FeMOF Catalytic Oxidation of Tetramethylbenzidine
Source: Biosensors (Basel). 2022 Oct 25;12(11):920. doi: 10.3390/bios12110920 (PMC9688084; doi:10.3390/bios12110920)
Supplement: Supplementary file 1 [file biosensors-12-00920-s001.zip]

Archive with 1 entries (1 files):
- biosensors-1965612-supplementary.pdf
